# Supplementary material for: In Silico Multi-Target Approach Revealed Potential Lead Compounds as Scaffold for the Synthesis of Chemical Analogues Targeting SARS-CoV-2
Source: Biology (Basel). 2022 Mar 18;11(3):465. doi: 10.3390/biology11030465 (PMC8945274; doi:10.3390/biology11030465)
Supplement: Supplementary file 1 [file biology-11-00465-s001.zip]

Archive with 1 entries (1 files):
- biology-1613033-supplementary.pdf
